# Supplementary material for: Is a Meta-Analysis of Clinical Trial Outcomes for Ketogenic Diets Justifiable? A Critical Assessment Based on Systematic Research
Source: Foods. 2024 Oct 10;13(20):3219. doi: 10.3390/foods13203219 (PMC11506855; doi:10.3390/foods13203219)
Supplement: Supplementary file 1 [file foods-13-03219-s001.zip]

Archive with 1 entries (1 files):
- foods-3231723-supplementary.pdf
